# Supplementary material for: Using Science and Technology to Unveil The Hidden Delicacy Terfezia arenaria, a Desert Truffle
Source: Foods. 2023 Sep 22;12(19):3527. doi: 10.3390/foods12193527 (PMC10572273; doi:10.3390/foods12193527)
Supplement: Supplementary file 1 [file foods-12-03527-s001.zip]

Archive with 1 entries (1 files):
- foods-2583438-supplementary.pdf
